# Supplementary material for: Karyotype depends on sperm head morphology in some amniote groups
Source: Front Genet. 2024 Jun 6;15:1396530. doi: 10.3389/fgene.2024.1396530 (PMC11186999; doi:10.3389/fgene.2024.1396530)
Supplement: Supplementary file 3 [file Table1.XLSX]

## Sheet: Sheet1
	Database for Kramer et al. (2024)
	This sheet: index and definition of column headings
	sheet 2: mammals
	sheet 3: sauropsids
	column headings:
	class		Class of species
	order		Order of species
	family		Family of species
	binomial		Species binomial
	common name		common name of species
	uncorrected head length L_un (μm)		The uncorrected head length is the value reported or measured in the sperm dimensions reference
	SEM/TEM used?		Did the sperm dimensions ref use electron microscopy (EM) techniques to measure size? (1=yes, 0 =no)
	corrected head length L (μm)		If EM was used, the head length is corrected by adding 1.0 um to the original value.
	uncorrected width w_un (μm)		The uncorrected head width is the value reported or measured in the sperm dimensions reference
	corrected width w (μm)		If EM was used, the head width is corrected by adding 1.0 um to the original value
	est. area (μm^2)		Estimate for projected head area, (π/4)*L*w, as described in Methods section. Uses corrected values.
	sperm ref		Reference from which uncorrected sperm dimensions were drawn
	2n		Diploid chromosome number of species
	1C (pg)		Haploid genome size of species
	C-value ref		C-value reference
	Lmax (μm), ref 1		Largest autosome length in chromosome reference 1
	Lmax, ref 2		Largest autosome length in chromosome reference 2
	Lmin (μm), ref 1		Shortest autosome length in chromosome reference 1
	Lmin, ref 2		Shortest autosome length in chromosome reference 2
	K, ref 1		Dispersity, L = Lmax/Lmin, from chromosome reference 1
	K, ref 2		Dispersity, L = Lmax/Lmin, from chromosome reference 2
	K, ref 3		Dispersity, L = Lmax/Lmin, from chromosome reference 3
	K median		Median dispersity value of entries K1, K2, and K3
	chromo ref 1		Reference #1 from which chromosome length data was drawn
	chromo ref 2		Reference #2 from which chromosome length data was drawn
	chromo ref 3		Reference #3 from which chromosome length data was drawn

## Sheet: mammals
class	order	family	binomial	common name	uncorrected head length L_un (μm)	SEM/TEM used?	corrected head length L (μm)	uncorrected width w_un (μm)	corrected width w (μm)	est. area (μm^2)	sperm ref	2n	1C (pg)	C-value ref	Lmax (μm), ref 1	Lmax (μm), ref 2	Lmin (μm), ref 1	Lmin (μm), ref 2	K, ref 1	K, ref 2	K median	chromo ref 1	chromo ref 2
Mammalia	Artiodactyla	Balaenopteridae	Balaenoptera acutorostrata	Minke whale	5.2	0	5.2	3	3	12.2522	Mogoe et al., 1998	44	2.44	Yim et al., 2014	9.53		3.53		2.7		2.7	Arnason et al., 1977
Mammalia	Artiodactyla	Bovidae	Addax nasomaculatus	addax	6.92	0	6.92	4.29	4.29	23.316	SDZWA, 2023	58	2.795	NCBI ASM1959352v1					4.15		4.15	Claro et al., 1996
Mammalia	Artiodactyla	Bovidae	Bos taurus	domestic cattle	8.9	0	8.9	4.6	4.6	32.1542	Beletti et al. 2005	60	2.771	NCBI ARS-UCD2.0					3.27		3.27	Cribiu et al., 2001
Mammalia	Artiodactyla	Bovidae	Capra hircus	domestic goat	8.27	0	8.27	4.25	4.25	27.6048	Cummins & Woodall 1985	60	2.923	NCBI ARS1.2					3.56	3.38	3.47	Cribiu et al., 2001	Hansen, 1973a
Mammalia	Artiodactyla	Bovidae	Hippotragus niger	sable antelope	7	0	7	5	5	27.4889	SDZWA, 2023	60	2.59	Koepfli et al., 2019					3.79		3.79	Claro et al., 1993
Mammalia	Artiodactyla	Bovidae	Kobus leche	lechwe	7.4	0	7.4	4.1	4.1	23.829	SDZWA, 2023	48	2.92	Wang et al., 2020					3.63		3.63	Kingswood et al., 2000
Mammalia	Artiodactyla	Bovidae	Ovis aries	sheep	8.87	0	8.87	4.79	4.79	33.3694	Maroto-Morales et al., 2015	54	2.654	NCBI ARS-UI_Ramb_v3.0					6.09	6.23	6.16	Cribiu et al., 2001	Hansen, 1973b
Mammalia	Artiodactyla	Bovidae	Taurotragus oryx	common eland	8.5	0	8.5	5	5	33.3794	SDZWA, 2023	31	3.52	Chen et al., 2019					5.9		5.9	Sebestova et al., 2016
Mammalia	Artiodactyla	Bovidae	Tragelaphus imberbis	lesser kudu	8	0	8	5	5	31.4159	SDZWA, 2023	38	3.6	Chen et al., 2019					5.58		5.58	Benirschke et al., 1980
Mammalia	Artiodactyla	Bovidae	Tragelaphus spekii	sitatunga	8	0	8	4.5	4.5	28.2743	SDZWA, 2023	30	2.84	Chen et al., 2019	9.16		2.17		4.22		4.22	Wurster et al., 1968
Mammalia	Artiodactyla	Cervidae	Alces alces	moose	8.8	0	8.8	5.2	5.2	35.9398	Andersen 1973	68	2.48	Dussex et al., 2020					2.23		2.23	Aula & Kääriäinen, 1964
Mammalia	Artiodactyla	Cervidae	Axis axis	axis deer	8.9	0	8.9	6.3	6.3	44.0373	Patterson et al., 1985	66			7.3		2		3.65		3.65	Khongcharoensuk et al., 2017
Mammalia	Artiodactyla	Cervidae	Cervus nippon	sika deer	8.7	0	8.7	5.8	5.8	39.6312	Patterson et al., 1985	66	2.5	Xing et al., 2023					2.94		2.94	Bonnet et al., 2001
Mammalia	Artiodactyla	Cervidae	Dama dama	fallow deer	8.28	0	8.28	4.3	4.3	27.9633	Gosch & Fischer 1989	68	3.104	NCBI ASM3311817v1					2.94	3.38	3.16	Arslan & Zima, 2014	Lioi et al., 1994
Mammalia	Artiodactyla	Cervidae	Elaphurus davidianus	Pere David deer	8.7	0	8.7	5.3	5.3	36.2147	Patterson et al., 1985	68	2.525	NCBI miluL					3.24	2.74	2.99	Hosli & Lang, 1970	Koulischer et al., 1972
Mammalia	Artiodactyla	Cervidae	Muntiacus muntjak	Indian muntjac	5.6	0	5.6	3.2	3.2	14.0743	SDZWA, 2023	6	2.574	NCBI UCB_Mmun_1.0	23.95	16	13.51	10	1.77	1.6	1.685	Hsu & Arrighi, 1971	Wurster & Benirschke, 1970
Mammalia	Artiodactyla	Cervidae	Muntiacus reevesi	Reeve's muntjac (Chinese muntjac)	6.9	0	6.9	4	4	21.677	Patterson et al., 1985	46	2.494	NCBI ASM2022604v1	6.95		1.72		4.04		4.04	Liming et al., 1980; Wurster & Benirschke, 1967
Mammalia	Artiodactyla	Cervidae	Odocoileus virginianus	white-tailed deer	7.63	0	7.63	3.87	3.87	23.1913	Cucho et al. 2022	70	2.42	London et al., 2022					2.6	2.65	2.625	Gallina et al., 2010	Wurster & Benirschke, 1967
Mammalia	Artiodactyla	Cervidae	Rucervus eldii	eld's deer	8.8	0	8.8	5.5	5.5	38.0133	Patterson et al., 1985	58			15.163		4.04		3.75		3.75	Bonnet-Garnier et al., 2003
Mammalia	Artiodactyla	Delphinidae	Orcinus orca	orca	3.7	0	3.7	3.65	3.65	10.6068	Miller et al., 2002	44	2.65	Foote & Bunskoek, 2022	9.1		2.13		4.27		4.27	Arnason et al., 1980
Mammalia	Artiodactyla	Delphinidae	Tursiops truncatus	bottlenose dolphin	4.41	0	4.41	2.13	2.13	7.37748	Kita et al., 2001	44	2.379	NCBI mTurTru1.mat.Y					3.74		3.74	Walen & Madin, 1965
Mammalia	Artiodactyla	Giraffidae	Giraffa camelopardalis	giraffe	5.77	0	5.77	3.37	3.37	15.272	Velhankar et al., 1973	30	2.441	NCBI ASM1759144v1					3.65		3.65	Huang et al., 2008
Mammalia	Artiodactyla	Monodontidae	Delphinapterus leucas	Beluga whale	3.57	1	4.57	2.86	3.86	13.8546	Miller et al., 2002	44	3.09	Du & Wang, 2006	8.98		2.4		3.74		3.74	Jarrell & Arnason, 1981
Mammalia	Artiodactyla	Suidae	Sus scrofa	pig	8.8	0	8.8	4.5	4.5	31.1018	Saravia et al., 2007	38	2.75	Warr et al., 2020	9.06		2.12		4.28		4.28	Liu et al., 2002
Mammalia	Carnivora	Canidae	Canis lupus	dog	5.9	0	5.9	3.9	3.9	18.072	Cummins & Woodall 1985	78	3.14	Gregory, 2019					3.73		3.73	Gustavsson, 1964
Mammalia	Carnivora	Canidae	Vulpes vulpes	red fox	7.6	0	7.6	5	5	29.8451	Gage 1998	34	2.85	Gregory, 2019					2		2	Makinen, 1985
Mammalia	Carnivora	Felidae	Acinonyx jubatus	cheetah	4.8	0	4.8	2.6	2.6	9.80177	SDZWA, 2023	38	2.56	Gregory, 2019					3.8		3.8	Hsu et al., 1963
Mammalia	Carnivora	Felidae	Felis catus	cat	5.56	0	5.56	3.1	3.1	13.5371	de Sousa Barbosa et al. 2019	38	3.1	Gregory, 2019					5.24		5.24	Cho et al., 1997
Mammalia	Carnivora	Felidae	Panthera onca	jaguar	4.9	0	4.9	3.6	3.6	13.8544	Silva et al., 2019	38	2.38	NCBI Panthera_onca_HiC					4.39		4.39	Hsu et al., 1963
Mammalia	Carnivora	Felidae	Puma concolor	puma/cougar	4.64	0	4.64	2.27	2.27	8.27244	Cucho et al. 2016	38	3.05	Gregory, 2019					3.66		3.66	Hsu et al., 1963
Mammalia	Carnivora	Mustelidae	Mustela putorius	ferret	7.17	0	7.17	5.1	5.1	28.7197	van der Horst et al., 1991	40	2.81	Gregory, 2019					3.45		3.45	Frykman, 1972
Mammalia	Carnivora	Ursidae	Ailuropoda melanoleuca	giant panda	4.7	0	4.7	3.6	3.6	13.2889	Santiago-Moreno et al., 2016	42	2.29	Fan et al., 2019					5.6		5.6	Yu et al., 2015
Mammalia	Chiroptera	Miniopteridae	Miniopterus schreibersii	bent-wing bat	9	0	9	2.71	2.71	19.1559	Breed & Inns 1985	46	1.93	Gregory, 2019	5.5		0.5		11		11	Capanna & Civitelli, 1965
Mammalia	Chiroptera	Phyllostomidae	Anoura cultrata	Handley's tailless bat	5.01	0	5.01	4.35	4.35	17.1166	Forman 1968	30			9.8		1.21		8.1		8.1	Tamsitt & Nagorsen, 1982
Mammalia	Chiroptera	Phyllostomidae	Ardops nichollsi	tree bat	4.25	0	4.25	3.14	3.14	10.4811	Forman & Genoways 1979	30							3.72		3.72	Greenbaum et al., 1975
Mammalia	Chiroptera	Phyllostomidae	Artibeus jamaicensis	Jamaican fruit bat	4.48	0	4.48	3.3	3.3	11.6113	Forman & Genoways 1979	30	2.65	Gregory, 2019					3.51		3.51	Baker, 1967
Mammalia	Chiroptera	Phyllostomidae	Artibeus lituratus	great fruit-eating bat	4.5	0	4.5	3.45	3.45	12.1933	Forman 1968	30	2.67	Gregory, 2019	3.75		1.13		3.32	3.79	3.555	de Lemos Pinto et al., 2012	Yonenaga et al., 1969
Mammalia	Chiroptera	Phyllostomidae	Brachyphylla cavernarum	fruit-eating bat	4.86	0	4.86	2.38	2.38	9.08454	Forman & Genoways 1979	32							4.04		4.04	Baker & Lopez, 1970
Mammalia	Chiroptera	Phyllostomidae	Carollia castanea	Chestnut short-tailed bat	4.79	0	4.79	3.95	3.95	14.8601	Forman 1968	21	2.54	Gregory, 2019	10.78		1.45		7.43448		7.43448	Baker & Bleier, 1971
Mammalia	Chiroptera	Phyllostomidae	Carollia perspicillata	Seba's fruit bat	5.23	0	5.23	3.35	3.35	13.7606	Forman & Genoways 1979	20	2.9	Gregory, 2019					5.92		5.92	Santos & Souza, 1998
Mammalia	Chiroptera	Phyllostomidae	Centurio senex	wrinkle-faced bat	4.44	0	4.44	3.65	3.65	12.7282	Forman & Genoways 1979	28							2.59	2.6	2.595	Baker, 1967	Snow et al., 1980
Mammalia	Chiroptera	Phyllostomidae	Chiroderma improvisum	big-eyed bat	4.74	0	4.74	3.17	3.17	11.8012	Forman & Genoways 1979	26							5.62		5.62	Jones & Baker, 1980
Mammalia	Chiroptera	Phyllostomidae	Choeronycteris mexicana	long-tongued bat	5.09	0	5.09	3.99	3.99	15.9507	Forman & Genoways 1979	16	2.35	Gregory, 2019					5.11		5.11	Baker, 1967
Mammalia	Chiroptera	Phyllostomidae	Desmodus rotundus	common vampire bat	4.71	0	4.71	2.71	2.71	10.0249	Forman & Genoways 1979	28	2.66	Gregory, 2019	6.73		3.08		2.18	2.36	2.27	Santos et al., 2001	Yonenaga et al., 1969
Mammalia	Chiroptera	Phyllostomidae	Diaemus youngi	white-winged vampire bat	5.61	0	5.61	3.11	3.11	13.7029	Forman & Genoways 1979	32							3.18		3.18	Sotero-Caio et al., 2011
Mammalia	Chiroptera	Phyllostomidae	Diphylla ecaudata	hairy-legged vampire bat	4.57	0	4.57	3.46	3.46	12.4189	Forman & Genoways 1979	32			7.27		1.93		3.77		3.77	Santos et al., 2001
Mammalia	Chiroptera	Phyllostomidae	Erophylla bombifrons	brown flower bat	5.14	0	5.14	3.62	3.62	14.6137	Forman & Genoways 1979	32							3.75		3.75	Baker & Lopez, 1970
Mammalia	Chiroptera	Phyllostomidae	Erophylla sezekorni	buffy flower bat	4.79	0	4.79	3.02	3.02	11.3614	Forman & Genoways 1979	32							3.62		3.62	Genoways, 2005
Mammalia	Chiroptera	Phyllostomidae	Gardnerycteris crenulatum	hairy-nosed bat	5.42	0	5.42	3.92	3.92	16.6869	Forman & Genoways 1979	32	2.19	Gregory, 2019					4.41		4.41	Sotero-Caio et al., 2015
Mammalia	Chiroptera	Phyllostomidae	Glossophaga soricina	long-tongued bat	3.8	0	3.8	3.19	3.19	9.5206	Forman & Genoways 1979	32	2.74	Gregory, 2019					4.48		4.48	O'Brien et al., 2020
Mammalia	Chiroptera	Phyllostomidae	Mesophylla macconnelli	MacConnell's bat	4.71	0	4.71	3.13	3.13	11.5786	Forman & Genoways 1979	22							3.22		3.22	Gomes et al., 2016
Mammalia	Chiroptera	Phyllostomidae	Phyllostomus discolor	spear-nosed bat	5.19	0	5.19	3.55	3.55	14.4706	Forman & Genoways 1979	32	2.55	Gregory, 2019					2.86		2.86	Baker, 1967
Mammalia	Chiroptera	Phyllostomidae	Platyrrhinus helleri	broad-nosed bat	5.54	0	5.54	3.41	3.41	14.8373	Forman & Genoways 1979	30	2.63	Gregory, 2019					4.04		4.04	Baker, 1967
Mammalia	Chiroptera	Phyllostomidae	Stenoderma rufum	red fruit bat	4.53	0	4.53	3.2	3.2	11.3851	Forman & Genoways 1979	30							3.24		3.24	Baker & Lopez, 1970
Mammalia	Chiroptera	Phyllostomidae	Sturnira lilium	bat	4.24	0	4.24	3.81	3.81	12.6876	Forman 1968	30	2.67	Gregory, 2019		7.6		1.89	3.05	4.02	3.535	Baker, 1967	Garcia & Pessôa, 2010
Mammalia	Chiroptera	Phyllostomidae	Tonatia saurophila	round-eared bat	4.64	0	4.64	2.98	2.98	10.8599	Forman & Genoways 1979	16	2.106	NCBI TonSau_v1_BIUU					3.33		3.33	Tavares et al., 2015
Mammalia	Chiroptera	Phyllostomidae	Vampyrodes caraccioli	stripe-faced bat	5.25	0	5.25	3.21	3.21	13.2359	Forman & Genoways 1979	30	2.49	Gregory, 2019					3.33		3.33	Willis et al., 1990
Mammalia	Chiroptera	Rhinolophidae	Rhinolophus ferrumequinum	greater horseshoe bat	7.98	0	7.98	2.97	2.97	18.6144	Bishop & Walton 1960	58	2.04	Gregory, 2019	4.51		0.805		5.6		5.6	Capanna & Civitelli, 1964
Mammalia	Chiroptera	Vespertilionidae	Antrozous pallidus	pallid bat	3.59	0	3.59	2.54	2.54	7.16173	Forman 1968	46	2.67	Gregory, 2019					6.21		6.21	Baker & Patton, 1967
Mammalia	Chiroptera	Vespertilionidae	Corynorhinus townsendii	big-eared bat	5.56	0	5.56	2.7	2.7	11.7904	Forman 1968	32	1.962	NCBI mCorTow1.0.hap2					10.9		10.9	Baker & Patton, 1967
Mammalia	Chiroptera	Vespertilionidae	Eptesicus fuscus	big brown bat	6.59	0	6.59	2.71	2.71	14.0263	Forman 1968	50	2.32	Gregory, 2019					4.18		4.18	Baker & Patton, 1967
Mammalia	Chiroptera	Vespertilionidae	Lasionycteris noctivagans	silver-haired bat	5.5	0	5.5	2	2	8.63938	Hirth, 1960	20	2.22	Gregory, 2019					10.36		10.36	Baker & Patton, 1967
Mammalia	Chiroptera	Vespertilionidae	Lasiurus borealis	eastern red bat	5.3	0	5.3	2	2	8.32522	Hirth, 1960	28	2.31	Gregory, 2019					5.9		5.9	Baker & Patton, 1967
Mammalia	Chiroptera	Vespertilionidae	Myotis daubentonii	Daubenton's bat	4.5	1	5.5	2	3	12.9591	Kim & Lee, 2011	44	2.128	NCBI mMyoDau2.1					6.91		6.91	Fedyk & Fedyk, 1970
Mammalia	Chiroptera	Vespertilionidae	Nycticeius humeralis	evening bat	5.2	0	5.2	2.1	2.1	8.57655	Hirth, 1960	46	2.19	Gregory, 2019					10.45		10.45	Baker & Patton, 1967
Mammalia	Chiroptera	Vespertilionidae	Perimyotis subflavus	tricolored bat	5.81	0	5.81	2.5	2.5	11.4079	Forman 1968	30	2.61	Gregory, 2019					5		5	Baker & Patton, 1967
Mammalia	Cingulata	Chlamyphoridae	Cabassous unicinctus	southern naked-tailed armadillo	18	0	18	16	16	226.195	Heath et al., 1987	46	6.055	NCBI MVZ_CabUni_1.0					15.84		15.84	Pereira et al., 2009
Mammalia	Cingulata	Chlamyphoridae	Chaetophractus villosus	hairy armadillo	12.12	0	12.12	10.04	10.04	95.571	Cetica et al., 1993	60	4.18	Gregory, 2019					8.57		8.57	Benirschke et al., 1969
Mammalia	Cingulata	Chlamyphoridae	Euphractus sexcinctus	six-banded armadillo	14.23	0	14.23	12.23	12.23	136.685	Cetica et al., 1997	58	4.16	Gregory, 2019					6.275	6.658	6.47	Benirschke et al., 1969
Mammalia	Cingulata	Chlamyphoridae	Zaedyus pichiy	pichi	13.49	0	13.49	11.89	11.89	125.975	Cetica et al., 1997	62	4.21	Gregory, 2019					11.14		11.14	O'Brien et al., 2020
Mammalia	Cingulata	Dasypodidae	Dasypus novemcinctus	nine-banded armadillo	8.13	0	8.13	4.54	4.54	28.9892	Cetica et al., 1997	64	5.41	Gregory, 2019	12.83		2.61		4.91	6.57	5.74	Richard et al., 2003	Benirschke et al., 1969
Mammalia	Cingulata	Dasypodidae	Dasypus septemcinctus	seven-banded armadillo	7.81	0	7.81	4.51	4.51	27.6642	Cetica et al., 1997	64	5.17	Gregory, 2019					5.39		5.39	O'Brien et al., 2020
Mammalia	Lagomorpha	Leporidae	Oryctolagus cuniculus	rabbit	8.1	0	8.1	4.72	4.72	30.0273	Bedford 1963	44	3.26	Gregory, 2019					4.13		4.13	Chan et al., 1981
Mammalia	Perissodactyla	Equidae	Equus ferus	horse	6.41	0	6.41	3	3	15.1032	Chandley et al., 1974	64	3.18	Gregory, 2019					6.11		6.11	Richer et al., 1990
Mammalia	Perissodactyla	Rhinocerotidae	Diceros bicornis	Black rhinoceros	5.2	0	5.2	2.1	2.1	8.57655	SDZWA, 2023	84	3.34	Gregory, 2019	5.56		1.04		5.35		5.35	Hungerford et al., 1967
Mammalia	Perissodactyla	Tapiridae	Tapirus indicus	Malayan tapir	6.22	0	6.22	3.45	3.45	16.8539	Wittayarat et al., 2021	52	2.75	Gregory, 2019					4.83		4.83	Houck et al., 2000
Mammalia	Pholidota	Manidae	Manis pentadactyla	pangolin	10.4	0	10.4	1	1	8.16814	Chang et al. 2020	40	2.84	NCBI mManPen7.hap1					6.1		6.1	Nie et al., 2009
Mammalia	Primates	Atelidae	Alouatta caraya	Howler monkey	4.93	0	4.93	3.35	3.35	12.9712	Steinberg et al., 2019	52	3.84	Gregory, 2019	9		1.7		5.29		5.29	Mudry et al., 2015
Mammalia	Primates	Atelidae	Ateles chamek	spider monkey	5.16	0	5.16	3.27	3.27	13.2522	Steinberg et al., 2019	34	3.09	Gregory, 2019	11.74		1.75		6.71		6.71	De Boer, 1974
Mammalia	Primates	Atelidae	Ateles geoffroyi	spider monkey	4.51	0	4.51	2.78	2.78	9.84717	Steinberg et al., 2019	34	3.22	Gregory, 2019					4.54		4.54	Herzog et al., 1992
Mammalia	Primates	Callitrichidae	Callithrix jacchus	marmoset	4.94	0	4.94	3.3	3.3	12.8036	Cui et al. 1991	46	3.43	Gregory, 2019	7.07		1.61		4.39		4.39	De Boer, 1974
Mammalia	Primates	Cheirogaleidae	Microcebus murinus	grey mouse lemur	8.17	0	8.17	5	5	32.0835	Aslam et al. 2002	66	3.12	Gregory, 2019					8.94		8.94	Dutrillaux, 1979
Mammalia	Primates	Hominidae	Homo sapiens	human	4.4	0	4.4	2.8	2.8	9.67611	Bellastella et al. 2010	46	3.5	Gregory, 2019					5.36	4.44	4.9	Harnden & Klinger, 1985	Harnden & Klinger, 1985
Mammalia	Primates	Lemuridae	Eulemur fulvus	Brown lemur	5.6	0	5.6	2.8	2.8	12.315	Anderson et al. 2005, Brun & Rumpler 1990	60	3.35	Gregory, 2019	8		0.549		14.57		14.57	Hamilton & Buettner-Janusch, 1977
Mammalia	Primates	Lemuridae	Lemur catta	ring-tailed lemur	5.2	1	6.2	4.6	5.6	27.269	Gould & Martin 1978	56	3.28	Gregory, 2019					15.85		15.85	Hayata et al., 1971
Mammalia	Primates	Tarsiidae	Cephalopachus bancanus	tarsier	8.7	1	9.7	4.59	5.59	42.5866	Robson et al., 1997	80	2.94	NCBI ASM2725705v1					8.94		8.94	Klinger, 1963
Mammalia	Proboscidia	Elephantidae	Elephas maximus	Asian elephant	7.5	0	7.5	4.5	4.5	26.5072	Jainudeen et al., 1971	56	4.03	Gregory, 2019					4.57		4.57	Houck et al., 2001
Mammalia	Proboscidia	Elephantidae	Loxodonta africana	African elephant	6.9	0	6.9	3.3	3.3	17.8835	Luther et al., 2020	56	4.44	Gregory, 2019					4.64		4.64	Houck et al., 2001
Mammalia	Rodentia	Abrocomidae	Abrocoma bennettii	chinchilla rat	6.4	0	6.4	4.4	4.4	22.1168	Gallardo et al., 2002	64	3.6	Gregory, 2019	2.7		0.544		4.96		4.96	Spotorno et al., 1995
Mammalia	Rodentia	Caviidae	Cavia porcellus	guinea pig/cavy	7.5	0	7.5	6.6	6.6	38.8772	Gallardo et al., 2002	64	3.78	Gregory, 2019	7.8		2		3.9		3.9	Walker et al., 2014
Mammalia	Rodentia	Caviidae	Galea musteloides	cavy	5.3	0	5.3	4.9	4.9	20.3968	Gallardo et al., 2002	68	3.95	Gregory, 2019					4.6		4.6	Dunnum & Salazar-Bravo, 2010
Mammalia	Rodentia	Chinchillidae	Chinchilla lanigera	chinchilla	5.34	0	5.34	3.57	3.57	14.9727	Andraszek et al., 2020	64	3.96	Gregory, 2019	3		1.3		2.31		2.31	Fredga, 1966
Mammalia	Rodentia	Cricetidae	Calomys laucha	vesper mouse	6.94	0	6.94	3.39	3.39	18.4777	Rossi et al., 2018	64	2.9	Gregory, 2019	4.84		1.49		3.25	3.07	3.16	Ciccioli & Poggio, 1993	Brum-Zorrilla et al., 1990
Mammalia	Rodentia	Cricetidae	Ondatra zibethicus	muskrat	5.39	0	5.39	2.47	2.47	10.4562	Friend, 1936	54	2.78	Gregory, 2019	6.42		1.52		4.22		4.22	Kihlberg, 1969
Mammalia	Rodentia	Cricetidae	Thaptomys nigrita	grass mouse	6.08	0	6.08	2.47	2.47	11.7948	Rossi et al., 2018	52			10.96	4.5	3.01	1.11	3.64	4.05	3.845	Di-Nizo et al., 2014	Ventura et al., 2004
Mammalia	Rodentia	Ctenomyidae	Ctenomys fulvus	tuco-tuco	7.3	0	7.3	3.55	3.55	20.3536	Feito & Gallardo, 1982	26							3.42		3.42	O'Brien et al., 2020
Mammalia	Rodentia	Ctenomyidae	Ctenomys opimus	tuco-tuco	7.7	0	7.7	3.9	3.9	23.5855	Feito & Gallardo, 1982	26	3.16	Gregory, 2019					2.92		2.92	O'Brien et al., 2020
Mammalia	Rodentia	Cuniculidae	Cuniculus paca	paca	7.54	0	7.54	5.3	5.3	31.3861	dos Santos et al., 2020	74	3.4	NCBI CunPac_v1_BIUU	2.3		1.14		2.02		2.02	Fredga, 1966
Mammalia	Rodentia	Echimyidae	Myocastor coypus	nutria, coypu	4.4	0	4.4	3.3	3.3	11.404	Gallardo et al., 2002	42	3.6	Gregory, 2019	5.57		0.86		6.48		6.48	Fredga, 1966
Mammalia	Rodentia	Muridae	Micromys minutus	harvest mouse	4.74	1	5.74	3.52	4.52	20.377	Breed, 2004	68							6.26	5.42	5.84	Lin et al., 2013	Okura et al., 1984
Mammalia	Rodentia	Octodontidae	Aconaemys sagei	rock rat	5.5	0	5.5	3.3	3.3	14.255	Gallardo et al., 2002	54	3.7	Gregory, 2019					4.9		4.9	Gallardo & Reise, 1992
Mammalia	Rodentia	Octodontidae	Octodon lunatus	degu	7.7	0	7.7	5.3	5.3	32.0521	Gallardo et al., 2002	78	4.4	Gregory, 2019	3.46		0.891		3.88		3.88	Spotorno et al., 1995
Mammalia	Rodentia	Octodontidae	Tympanoctomys barrerae	Red viscacha rat	14.2	0	14.2	13.7	13.7	152.791	Gallardo et al., 2002	102	8.4	Gregory, 2019	3.87		1.55		2.5		2.5	Contreras et al., 1990

## Sheet: sauropsids
class	order	family	binomial	common name	uncorrected head length L_un (μm)	SEM/TEM used?	corrected head length L (μm)	sperm ref	2n	1C (pg)	C-value ref	Lmax (μm), ref 1	Lmax (μm), ref 2	Lmin (μm), ref 1	Lmin (μm), ref 2	K, ref 1	K, ref 2	K, ref 3	K median	chromo ref 1	chromo ref 2	chromo ref 3
Aves	Accipitriformes	Accipitridae	Accipiter gentilis	goshawk	8	1	9	Fausto et al. 2023	78	1.4	August et al., 2022					10.67	8.83		9.75	De Boer, 1976	De Boer, 1976
Aves	Accipitriformes	Accipitridae	Aquila chrysaetos	golden eagle	7.4	0	7.4	Villaverde-Morcillo et al., 2015b	62	1.4	Gregory, 2019					9.09	11.15		10.12	Masuda et al., 1998	Nishida-Umehara & Yoshida, 1994
Aves	Accipitriformes	Accipitridae	Gyps fulvus	griffon vulture	9.2	0	9.2	Madeddu et al., 2009	66	1.224	NCBI ASM2572771v1					5.55	7.87		6.71	Nie et al., 2015	Schmid et al., 1989
Aves	Anseriformes	Anatidae	Anas platyrhynchos	mallard duck	13.6	1	14.6	Majhi et al., 2016	78	1.45	Gregory, 2019	6.5		0.4		16.25	13		14.625	Hammar, 1966	Schmid & Steinlein, 2017
Aves	Casuariiformes	Casuariidae	Dromaius novaehollandiae	emu	13.61	0	13.61	du Plessis & Soley 2014	80	1.59	Gregory, 2019	14.09		0.743		18.96			18.96	Nishida-Umehara et al., 2007
Aves	Charadriiformes	Jacanidae	Jacana jacana	wattled jacana	12.3	0	12.3	Lipshutz et al., 2023	82	1.085	NCBI ASM1340055v1		12.31		0.905	10.66	13.6022		12.1311	de Souza et al., 2022	Kretschmer et al., 2020
Aves	Charadriiformes	Scolopacidae	Gallinago gallinago	common snipe	12.3	0	12.3	Johnson & Briskie, 1999	98	1.232	NCBI ASM2756401v1	4.81		0.46		10.46			10.46	Hammar, 1970
Aves	Columbiformes	Columbidae	Columba livia	domestic pigeon	16	0	16	Vernon & Woolley, 1999	80	1.475	Gregory, 2019	14.09		0.806		17.48	15.6		16.54	Derjusheva et al., 2004	Itoh et al., 1969
Aves	Falconiformes	Falconidae	Falco peregrinus	peregrine falcon	6.3	0	6.3	Villaverde-Morcillo et al., 2017	50	1.2	Joseph et al., 2018					7	8.03		7.515	Joseph et al., 2018	Nishida et al., 2008
Aves	Falconiformes	Falconidae	Falco rusticolus	gyrfalcon	6.7	0	6.7	Villaverde-Morcillo et al., 2017	52	1.17	Joseph et al., 2018	15.37		1.49		10.32			10.32	Joseph et al., 2018
Aves	Galliformes	Numididae	Numida meleagris	guineafowl	14.6	1	15.6	Thurston et al., 1982	78	1.25	Gregory, 2019	5.96		0.37		16.11	23.53		19.82	Piccinni & Stella, 1970	Shibusawa et al., 2002
Aves	Galliformes	Phasianidae	Coturnix japonica	Japanese quail	23.2	0	23.2	Woolley, 1995	78	1.35	Gregory, 2019					11.57	16.7		14.135	Yadav et al., 1995	Becak et al., 1971
Aves	Galliformes	Phasianidae	Gallus gallus	chicken	13.8	0	13.8	Villaverde-Morcillo et al., 2015a	78	1.265	Gregory, 2019					37.26	21.5	16	21.5	Krishan & Shoffner, 1966	Schmid & Steinlein, 2017	Takagi & Makino, 1966
Aves	Galliformes	Phasianidae	Meleagris gallopavo	wild turkey	12.83	0	12.83	manier2019	80	1.4	Gregory, 2019					24			24	Krishan & Shoffner, 1966
Aves	Galliformes	Phasianidae	Pavo cristatus	Indian peafowl	18.88	0	18.88	Immler et al., 2007	78	1.047	NCBI PavCris_1.0		9.05		0.428	22.8	21.1449		21.9724	Sasaki et al., 1968	Ray-Chaudhuri et al., 1969
Aves	Galliformes	Phasianidae	Phasianus colchicus	pheasant	11.8	1	12.8	Castillo et al. 2022	82	1.02	Liu et al., 2019					35.83			35.83	Krishan & Shoffner, 1966
Aves	Gruiformes	Gruidae	Grus carunculatus	wattled crane	13	0	13	SDZWA, 2023	80	1.4	Gregory, 2019		8.07		0.519	24.1	15.5491		19.8246	Hoffmann et al., 1974	Takagi & Sasaki, 1974
Aves	Gruiformes	Gruidae	Grus americana	whooping crane	10.58	0	10.58	Brown et al. 2015	82	1.53	Gregory, 2019	8.48		0.6		14.13	18.78		16.455	Biederman et al., 1982	Goodpasture et al., 1992
Aves	Pelecaniformes	Ardeidae	Bubulcus ibis	cattle egret	10.63	0	10.63	Roopnarine et al., 2020	62			5.53	5.44	0.497	0.777	11.1	7		9.05	Misra & Srivastava, 1976	Yaseen, 1998
Aves	Phoenicopteriformes	Phoenicopteridae	Phoenicopterus ruber	flamingo	11.3	0	11.3	Millán de la Blanca et al., 2021	80	1.385	Gregory, 2019	8.58		0.431		19.9072			19.9072	Takagi & Sasaki, 1974
Aves	Psittaciformes	Cacatuidae	Nymphicus hollandicus	cockatiel	11.1	0	11.1	Stelzer et al., 2009	72	1.45	Gregory, 2019					13.93			13.93	Nanda et al., 2007
Aves	Psittaciformes	Psittacidae	Myiopsitta monachus	monk parakeet	13.3	0	13.3	Stelzer et al., 2009	48	1.169	NCBI MMon_1.0					11.78			11.78	Furo et al., 2020
Aves	Psittaciformes	Psittaculidae	Agapornis roseicollis	lovebird	12.6	0	12.6	Stelzer et al., 2009	48	1.27	Gregory, 2019					17.87	18.32		18.095	Christidis et al., 1991	Nanda et al., 2007
Aves	Psittaciformes	Psittaculidae	Melopsittacus undulatus	budgerigar	14.7	0	14.7	Stelzer et al., 2009	62	1.22	Gregory, 2019					17.98			17.98	Nanda et al., 2007
Aves	Sphenisciformes	Spheniscidae	Spheniscus demersus	African penguin	12.32	0	12.32	Mafunda et al., 2017	76	1.63	Gregory, 2019	5.03		0.326		15.43			15.43	Murata & Murakami, 2014
Aves	Sphenisciformes	Spheniscidae	Spheniscus humboldti	Humboldt penguin	11.4	1	12.4	Shindo et al., 2000	78	1.358	NCBI bSphHub1.pri	6.16		0.459		13.4205			13.4205	Takagi & Sasaki, 1974
Aves	Sphenisciformes	Spheniscidae	Spheniscus magellanicus	Magellanic penguin	10.4	0	10.4	O'Brien et al., 1999	68	1.26	NCBI BGI_Smag.V1					14.74			14.74	Ledesma et al., 2003
Aves	Struthioniformes	Struthionidae	Struthio camelus	ostrich	16	1	17	Baccetti et al. 1991	80	2.16	Gregory, 2019	7.4		0.584		12.67	13.31		12.99	Ogawa et al., 1998	Schmid & Steinlein, 2017
Aves	Tinamiforrmes	Tinamidae	Eudromia elegans	crested tinamou	10.76	1	11.76	Asa et al. 1986	80	1.24	Gregory, 2019	7.3		0.395		18.48	17.38		17.93	Pigozzi, 2011	Tsuda et al., 2007
Reptilia	Crocodilia	Alligatoridae	Alligator mississippiensis	American alligator	17	1	18	Gribbins et al., 2011	32	2.58	Gregory, 2019		13.7		1.73	9.76	7.92		8.84	Cohen & Clark, 1967	Oliveira et al., 2021
Reptilia	Crocodilia	Alligatoridae	Crocodylus porosus	saltwater crocodile	16.67	0	16.67	Fitri et al. 2020	34	2.1	Ghosh et al., 2020					10.08	11.02		10.55	Cohen & Clark, 1967	King et al., 1986
Reptilia	Rhynchocephalia	Sphenodontidae	Sphenodon punctatus	tuatara	59	0	59	Healy & Jamieson, 1992	36	5	Gregory, 2019	20.39		1.51		13.5	15.31		14.405	O’Meally et al., 2009	Norris et al., 2004
Reptilia	Squamata	Amphisbaenidae	Amphisbaena alba	worm lizard	14.3	0	14.3	Teixeira et al., 1999b	38			5.34		0.449		11.89	8.31		10.1	Becak et al., 1972	Huang & Gans, 1971
Reptilia	Squamata	Boidae	Boa constrictor	Boa constrictor	12.48	0	12.48	Tourmente et al., 2006	36	2.04	Gregory, 2019		12.74		1.28	13.29	9.95		11.62	Becak et al., 1962	Viana et al., 2016
Reptilia	Squamata	Colubridae	Elaphe schrenckii	snake	9.71	0	9.71	Wang et al., 2020	36							11.91			11.91	Guo & Ma, 1997
Reptilia	Squamata	Colubridae	Erythrolamprus almadensis	ground snake	12.33	0	12.33	Tourmente et al., 2009	28							6.79			6.79	Falcione et al., 2018
Reptilia	Squamata	Colubridae	Erythrolamprus poecilogyrus	ground snake	11.9	0	11.9	Tourmente et al., 2009	28							7.28			7.28	Falcione et al., 2018
Reptilia	Squamata	Colubridae	Fowlea piscator	watersnake	8.5	1	9.5	Gao et al. 2000	40	1.68	Gregory, 2019					19.35			19.35	Rao et al., 2009
Reptilia	Squamata	Colubridae	Lampropeltis triangulum	milk snake	13	0	13	SDZWA, 2023	36							10.31			10.31	Cole & Hardy, 2019
Reptilia	Squamata	Colubridae	Nerodia rhombifer	watersnake	9.18	1	10.18	Konvalina et al., 2020	36	1.96	Gregory, 2019	7.39		1.12		6.6	6.55		6.575	De Smet, 1978a	Kilpatrick & Zimmerman, 1973
Reptilia	Squamata	Colubridae	Nerodia sipedon	watersnake	8.9	1	9.9	Jamieson & Koehler, 1994	36	2.25	Gregory, 2019					6.05			6.05	Kilpatrick & Zimmerman, 1973
Reptilia	Squamata	Colubridae	Pituophis ruthveni	pine snake	16.95	0	16.95	Sandfoss et al., 2023	36			7.77		0.44		17.66			17.66	Bury et al., 1970
Reptilia	Squamata	Colubridae	Thamnophis radix	garter snake	9.99	0	9.99	Friesen et al., 2017	36			6.9		1.53		4.5098			4.5098	Baker et al., 1972
Reptilia	Squamata	Colubridae	Thamnophis sirtalis	garter snake	10.09	0	10.09	Friesen et al., 2017	36	2.46	Gregory, 2019	5.18		0.893		5.80067			5.80067	Baker et al., 1972
Reptilia	Squamata	Colubridae	Xenodon merremii	snake	11.45	0	11.45	Tourmente et al., 2009	30	2.46	Gregory, 2019	8.1		0.7		11.5714			11.5714	Ohno, 1967
Reptilia	Squamata	Coritophanidae	Basiliscus vittatus	brown basilisk	18.31	0	18.31	Vieira et al., 2005	36							23			23	Gorman et al., 1967
Reptilia	Squamata	Coritophanidae	Corytophanes cristatus	smooth helmeted iguana	18.43	0	18.43	Vieira et al., 2005	36			10.49		0.802		13.08			13.08	Schwenk et al., 1982
Reptilia	Squamata	Dactyloidae	Anolis carolinensis	green anole	16.98	0	16.98	Kahrl et al., 2019	36	2.25	Gregory, 2019	8.7		0.654		13.3028	18.23		15.7664	Ohno, 1967	Alföldi et al., 2011
Reptilia	Squamata	Dactyloidae	Anolis cybotes	anole	15.14	0	15.14	Kahrl et al., 2019	36							10.47			10.47	Gorman, 1973
Reptilia	Squamata	Dactyloidae	Anolis sagrei	brown anole	14.13	0	14.13	Kahrl et al., 2019	28	1.89	Gregory, 2019	9.92		1.55		6.4			6.4	Giovannotti et al., 2017
Reptilia	Squamata	Elapidae	Micrurus corallinus	snake	9.28	1	10.28	Coeti et al. 2021	40			9.81		1.54		6.38			6.38	Serafim et al., 2007
Reptilia	Squamata	Elapidae	Micrurus frontalis	snake	10.26	0	10.26	Tourmente et al., 2009	42			5.13		1.17		4.38462			4.38462	Shibusawa et al., 2002
Reptilia	Squamata	Elapidae	Naja naja	Indian cobra	10	0	10	SDZWA, 2023	38	1.8	Suryamohan et al., 2020	10.5	3.47	0.826	0.385	12.71	9.01		10.86	Singh, 1972	Suryamohan et al., 2020
Reptilia	Squamata	Gekkonidae	Gekko japonicus	gecko	15.39	0	15.39	Hao et al., 2015	38	2.49	NCBI Gekko_japonicus_V1.1					8.8			8.8	Shibaike et al., 2009
Reptilia	Squamata	Gekkonidae	Hemidactylus mabouia	house gecko	15.09	0	15.09	Silveira, 2009	42	2.1	Gregory, 2019	4.45		1.1		4.04			4.04	Becak et al., 1972
Reptilia	Squamata	Gymnophthalmidae	Micrablepharus maximiliani	lizard	11	0	11	Teixeira et al., 1999a	50			7.92		1.16		6.82759			6.82759	Yonenaga-Yassuda & Rodrigues, 1999
Reptilia	Squamata	Iguanidae	Iguana iguana	iguana	18.22	0	18.22	Vieira et al., 2004	34	2.89	Gregory, 2019		27.94		1.618	22.26	17.27		19.765	Cohen & Clark, 1967	Singchat et al., 2020
Reptilia	Squamata	Lacertidae	Darevskia nairensis	rock lizard	7.62	0	7.62	Spangenberg et al., 2017	38			6.36		0.899		7.07			7.07	Spangenberg et al., 2017
Reptilia	Squamata	Lacertidae	Takydromus septentrionalis	grass lizard	13.17	1	14.17	Zhang et al., 2005	38			5.09		0.722		7.05			7.05	Yang et al., 1989
Reptilia	Squamata	Lamprophiidae	Boaedon fuliginosus	African house snake	10.2	0	10.2	SDZWA, 2023	34	1.72	Peng et al., 2023	7.19		0.439		16.38			16.38	De Smet, 1978a
Reptilia	Squamata	Leiosauridae	Pristidactylus achalensis	Argentine anole	20.68	0	20.68	Blengini et al. 2020	36			10.53		0.56		18.8			18.8	Pinna-Senn et al., 1987
Reptilia	Squamata	Opluridae	Oplurus cyclurus	lizard	22.36	0	22.36	Vieira et al., 2007	36			20.57		0.773		26.6			26.6	Altmanová et al., 2016
Reptilia	Squamata	Phrynosomatidae	Callisaurus draconoides	lizard	20.69	0	20.69	Friesen et al., 2020	34							15.31			15.31	Geheb, 1992
Reptilia	Squamata	Phrynosomatidae	Sceloporus clarkii	lizard	14.9	0	14.9	Friesen et al., 2020	40			7.09		0.49		14.4694			14.4694	Cole, 1970
Reptilia	Squamata	Phrynosomatidae	Sceloporus consobrinus	lizard	15.41	1	16.41	Rheubert et al., 2017	22			9.26		1.43		6.48			6.48	Cole, 1975
Reptilia	Squamata	Phrynosomatidae	Sceloporus variabilis	lizard	14.98	1	15.98	Gribbins et al., 2014	34			9.01		0.575		15.67			15.67	Cole, 1978
Reptilia	Squamata	Phrynosomatidae	Uta stansburiana	lizard	18.2	0	18.2	Scheltinga et al., 2000	34			9.84		0.821		11.98			11.98	Pennock et al., 1969
Reptilia	Squamata	Polychrotidae	Polychrus acutirostris	bush anole	17.15	0	17.15	Vieira et al., 2005	20			7.22		1.59		4.54			4.54	Bertolotto et al., 2001
Reptilia	Squamata	Pythonidae	Python molurus	python	12	0	12	SDZWA, 2023	36	1.44	Castoe et al., 2013					16.72			16.72	Singh et al., 1968
Reptilia	Squamata	Scincidae	Ctenotus taeniolatus	skink	12.1	1	13.1	Jamieson & Scheltinga, 1994	28							9.7			9.7	Ivanov & Bogdanov, 1975
Reptilia	Squamata	Scincidae	Tiliqua scincoides	Eastern blue-tongued lizard	9.2	1	10.2	Jamieson & Scheltinga, 1994	32	1.82	Gregory, 2019	10.95		0.8		13.69	10.4		12.045	De Smet, 1981	Kostmann et al., 2021
Reptilia	Squamata	Teiidae	Ameiva ameiva	ameiva	15.4	0	15.4	Giugliano et al. 2002	50	1.66	Gregory, 2019	5.14	5.55	0.5	0.531	10.28	10.45		10.365	Becak et al., 1972	Carvalho et al., 2016
Reptilia	Squamata	Teiidae	Ameivula ocellifera	whiptail lizard	13.3	0	13.3	Teixeira et al., 2002	50							10.58	9.27		9.925	dos Santos et al., 2007	Silva et al., 2020
Reptilia	Squamata	Teiidae	Aspidoscelis gularis	whiptail lizard	10.83	1	11.83	Teixeira et al., 2002	46							11.11			11.11	Bickham, 1976
Reptilia	Squamata	Teiidae	Aspidoscelis sexlineatus	whiptail lizard	12	1	13	Newton & Trauth, 1992	46							11.62			11.62	Bickham, 1976
Reptilia	Squamata	Teiidae	Callopistes flavipunctatus	false monitor lizard	16.81	0	16.81	Colli et al. 2007	38			10.789		0.812		13.29			13.29	Gorman, 1970
Reptilia	Squamata	Teiidae	Crocodilurus amazonicus	tegu	16.6	0	16.6	Colli et al. 2007	34							10.83			10.83	dos Santos et al., 2008
Reptilia	Squamata	Teiidae	Dracaena guianensis	lizard	18.08	0	18.08	Colli et al. 2007	38							14.32			14.32	Gorman, 1970
Reptilia	Squamata	Teiidae	Salvator merianae	tegu	13.64	0	13.64	Blengini et al., 2014	38	2.068	NCBI HLtupMer6					11.52			11.52	Silva et al., 2020
Reptilia	Squamata	Teiidae	Teius oculatus	lizard	18.91	0	18.91	Colli et al. 2007	54			5.64		0.669		8.43			8.43	Veronese et al., 2003
Reptilia	Squamata	Teiidae	Tupinambis quadrilineatus	lizard	23.5	0	23.5	Tavares-Bastos et al. 2002	38	1.61	Gregory, 2019					13.76			13.76	dos Santos et al., 2008
Reptilia	Squamata	Teiidae	Tupinambis teguixin	tegu	23.5	0	23.5	Tavares-Bastos et al. 2002	36	2.635	Gregory, 2019	5.24	25	0.3	2.12	17.47	11.79		14.63	Becak et al., 1972	Carvalho et al., 2015
Reptilia	Squamata	Tropiduridae	Tropidurus torquatus	lizard	19.53	0	19.53	Vieira et al., 2005	36	2.24	Gregory, 2019	7.66	8.54	0.326	0.55	23.5	15.53		19.515	Becak et al., 1972	Kasahara et al., 1983
Reptilia	Squamata	Viperidae	Bothrops alternatus	urutu	11.57	0	11.57	Tourmente et al., 2008	36			9.8		0.571		17.16			17.16	Becak, 1965
Reptilia	Squamata	Viperidae	Crotalus molossus	rattlesnake	10.4	0	10.4	SDZWA, 2023	36			9.05		0.816		11.09	15.8		13.445	Baker et al., 1971	Zimmerman & Kilpatrick, 1973
Reptilia	Squamata	Viperidae	Crotalus scutulatus	rattlesnake	11	0	11	SDZWA, 2023	36							13.3			13.3	Zimmerman & Kilpatrick, 1973
Reptilia	Squamata	Viperidae	Lachesis muta	bushmaster	11	0	11	SDZWA, 2023	36	2.16	Gregory, 2019					10.83			10.83	Viana et al., 2020
Reptilia	Testudines	Emydidae	Chrysemys picta bellii	western painted turtle	11.5	1	12.5	Hess et al., 1991	50	2.61	Gregory, 2019					19.4	16.05		17.725	Badenhorst et al., 2015	De Smet, 1978b
Reptilia	Testudines	Emydidae	Trachemys scripta elegans	turtle	18.5	0	18.5	Gribbins et al., 2003	52	1.43	Gregory, 2019					10.67			10.67	De Smet, 1978b
Reptilia	Testudines	Geoemydidae	Siebenrockiella crassicollis	black marsh turtle	14.69	0	14.69	Kimsakulvech & Suttiyotin, 2020	50	2.35	Gregory, 2019	9.68		0.602		16.08			16.08	Kawagoshi et al., 2012
